# Supplementary material for: Real-Time Selective Markerless Tracking of Forepaws of Head Fixed Mice Using Deep Neural Networks
Source: eNeuro. 2020 Jun 5;7(3):ENEURO.0096-20.2020. doi: 10.1523/ENEURO.0096-20.2020 (PMC7307631; doi:10.1523/ENEURO.0096-20.2020)
Supplement: Extended Data 1 — Supplementary LED analysis code. Download LED analysis code, ZIP file [file enu-eN-MNT-0096-20-s05.zip]

Archive with 9 entries (8 files):
- RealTimeTracking/
- RealTimeTracking/find_index.m
- __MACOSX/RealTimeTracking/._find_index.m
- RealTimeTracking/Realtimetracking.m
- __MACOSX/RealTimeTracking/._Realtimetracking.m
- RealTimeTracking/OIA_pull_average.m
- __MACOSX/RealTimeTracking/._OIA_pull_average.m
- RealTimeTracking/OIA_pull_map.m
- __MACOSX/RealTimeTracking/._OIA_pull_map.m
