# Supplementary material for: Real-Time Selective Markerless Tracking of Forepaws of Head Fixed Mice Using Deep Neural Networks
Source: eNeuro. 2020 Jun 5;7(3):ENEURO.0096-20.2020. doi: 10.1523/ENEURO.0096-20.2020 (PMC7307631; doi:10.1523/ENEURO.0096-20.2020)
Supplement: Extended Data 1 — Supplementary LED analysis code. Download LED analysis code, ZIP file [file enu-eN-MNT-0096-20-s05.zip › RealTimeTracking/find_index.m]

function [ output ] = find_index( input )
%UNTITLED2 Summary of this function goes here
%   input is a cell
% output is a vector
len1=size(input,1);
tem_index=[];
for i=1:len1
    tem1=input(i).name;
    tem1=tem1(6:end-4);
    tem_index(i)=str2num(tem1);
end
output=tem_index;
end
