# Supplementary material for: Real-Time Selective Markerless Tracking of Forepaws of Head Fixed Mice Using Deep Neural Networks
Source: eNeuro. 2020 Jun 5;7(3):ENEURO.0096-20.2020. doi: 10.1523/ENEURO.0096-20.2020 (PMC7307631; doi:10.1523/ENEURO.0096-20.2020)
Supplement: Extended Data 2 — Supplementary DeepCut2RealTime code. Download DeepCut2RealTime code, ZIP file [file enu-eN-MNT-0096-20-s04.zip]

Archive with 3 entries (2 files):
- code/
- code/led_test.py
- code/predict_stream.py
